# Supplementary material for: Potential Nociceptive Role of the Thoracolumbar Fascia: A Scope Review Involving In Vivo and Ex Vivo Studies
Source: J Clin Med. 2021 Sep 24;10(19):4342. doi: 10.3390/jcm10194342 (PMC8509394; doi:10.3390/jcm10194342)
Supplement: Supplementary file 1 [file jcm-10-04342-s001.zip]

Archive with 1 entries (1 files):
- jcm-1363202-supplementary.PDF
